# Supplementary material for: Direct measurement of malrotation of traumatic femoral neck fractures after osteosynthesis: Introduction of a novel method and interrater reliability
Source: PLoS One. 2021 Apr 26;16(4):e0250409. doi: 10.1371/journal.pone.0250409 (PMC8075239; doi:10.1371/journal.pone.0250409)
Supplement: S1 File — (XLSX) [file pone.0250409.s001.xlsx]

## Sheet: PLOS_Data_submission_ICC_neu
pat	age	sex	RotDifJ_R1	RotDifJ_R2	RotDifJ_R3	RotDif_new_R1	RotDif_new_R2	RotDif_new_R3	RotDifJ_R2_sec	RotDif_new_R2_sec	AT_J_R1_re	AT_J_R2_re	AT_J_R3_re	AT_J_R2_re_sec	AT_J_R1_li	AT_J_R2_li	AT_J_R3_li	AT_J_R2_li_sec	AT_NEW_R1_re	AT_NEW_R2_re	AT_NEW_R3_re	AT_NEW_R2_re_sec	AT_NEW_R1_li	AT_NEW_R2_li	AT_NEW_R3_li	AT_NEW_R2_li_sec
1	78	2	3.6	7.3	6.5	33.3	28.7	4.5	7.1	34.1	0.7	3.4	2.7	2.7	-2.9	-3.9	-3.8	-4.4	-1.2	-6.8	-6.8	3.2	-34.5	-35.5	-11.3	-30.9
2	69	1	35.3	35.6	31.4	42.7	53.7	42.2	41.7	48.1	-33.2	-31.5	-32.2	-44.1	2.1	4.1	-0.8	-2.4	-51.8	-50.1	-51.2	-44	-9.1	-3.6	-9	4.1
3	55	2	5.3	8.4	7.2	8.6	5.5	3.1	20.5	3.7	36.6	35.8	16.8	16.6	31.3	27.4	9.6	37.1	12.2	7.1	-5.2	1.6	3.6	1.6	-2.1	-2.1
4	55	2	14.7	17.5	13.1	3.5	4.3	2.3	6.7	11.5	18.3	19.8	19.1	36.6	33	36.5	32.2	29.9	-5.8	-2.7	-5.8	9.2	-2.3	-7	-3.5	-2.3
5	100	2	24.3	2.7	25.1	17.2	0.3	1	26.1	27.6	-15.8	-11.2	-15.9	-18	8.5	8.5	9.2	8.1	-15.9	-13.1	1.9	-35.9	1.3	-12.8	0.9	-8.3
6	56	1	8.7	9	9.8	23.4	22.1	23.8	12.3	22.7	15	11.1	14.8	15.5	6.3	2.1	5	3.2	-6.6	-5.2	-7.2	-6.6	-30	-27.3	-31	-29.3
7	30	1	18.9	23.3	18.9	0	0.3	0.5	15.7	9.4	23.7	27.5	25.1	22.8	4.8	4.2	6.2	7.1	-5.8	-5.1	-5.4	-9	9.4	-4.8	-5.9	0.4
8	103	2	7.8	16.8	5.3	0.4	9	3.1	12.9	17.1	32.5	16.9	33.2	36.7	27.7	31.7	27.9	23.8	-1.8	-2.1	-2.7	14.4	1.4	-11.1	0.4	-2.7
9	98	2	11.3	10.7	17.3	12.6	8.8	11.6	15.6	14	8.8	9.5	9.9	7.4	27.1	20.2	27.2	23	-10.5	-9.5	-9.7	-3.1	2.1	-0.7	1.9	10.9
10	61	1	6.2	2.6	5.5	7.2	0.4	8	1.1	11.9	13.7	10.6	14.1	15.7	19.9	8	19.6	14.6	-1.1	-1	-2	-10.7	6.1	1.4	6	1.2
#NULL!	#NULL!	#NULL!	#NULL!	#NULL!	#NULL!	#NULL!	#NULL!	#NULL!	#NULL!	#NULL!	#NULL!	#NULL!	#NULL!	#NULL!	#NULL!	#NULL!	#NULL!	#NULL!	#NULL!	#NULL!	#NULL!	#NULL!	#NULL!	#NULL!	#NULL!	#NULL!
