# Supplementary material for: Direct measurement of malrotation of traumatic femoral neck fractures after osteosynthesis: Introduction of a novel method and interrater reliability
Source: PLoS One. 2021 Apr 26;16(4):e0250409. doi: 10.1371/journal.pone.0250409 (PMC8075239; doi:10.1371/journal.pone.0250409)
Supplement: S2 File — (XLSX) [file pone.0250409.s002.xlsx]

## Sheet: PLOS_Data_submission_t_testing
Pat	age	sex	examiner	fract_side	SH_NULL_J_re	FC_NULL_J_re	rech_AT_re	SH_NULL_J_li	FC_NULL_J_li	rech_AT_li	med_SH_NULL_new_re	lat_SH_NULL_new_re	rech_sum_SHax_re	med_SH_NULL_new_li	lat_SH_NULL_new_li	rech_sum_SHax_li	Tat_AT_new_rechts	Tat_AT_new_links	rotDiff_Jarett_R2	rotDiff_new_R2	rotDiff_jarett_R1	rotDiff_new_R1	JAT_right_R2	JAT_left_R2	JAT_right_R1	JAT_left_R1	New_Angle_right_R2	New_Angle_left_R2	New_Angle_right_R1	New_Angle_left_R1	RotDifJ_R2	RotDifJ_R1	RotDif_new_R2	RotDif_new_R1	AT_FX_J	AT_FX_new	AT_health_J	AT_health_new
1	78	2	1	2	21.9	21.2	0.7	10.2	13.1	-2.9	23.8	25	-1.2	-5.4	29.1	-34.5	3.8	16	#NULL!	#NULL!	3.6	33.3	6	5	6	5	5	2	5	2	1	1	3	4	-2.9	-34.5	0.7	-1.2
1	78	2	2	2	24.1	20.7	3.4	8.5	12.4	-3.9	20.7	27.5	-6.8	12.7	22.7	-35.5	6.8	10.3	7.3	28.7	#NULL!	#NULL!	#NULL!	#NULL!	#NULL!	#NULL!	#NULL!	#NULL!	#NULL!	#NULL!	#NULL!	#NULL!	#NULL!	#NULL!	-3.9	-35.5	3.4	-6.8
2	69	1	1	1	-9.3	23.9	-33.2	3.9	6	2.1	-25.8	26	-51.8	7.6	16.7	-9.1	2.1	10.7	#NULL!	#NULL!	35.3	42.7	2	6	2	6	1	5	1	5	4	4	5	5	-33.2	-51.8	2.1	-9.1
2	69	1	2	1	-7.5	24	-31.5	2.6	6.7	4.1	-27.1	23	-50.1	11.6	15.2	-3.6	-1	8.5	35.6	53.7	#NULL!	#NULL!	#NULL!	#NULL!	#NULL!	#NULL!	#NULL!	#NULL!	#NULL!	#NULL!	#NULL!	#NULL!	#NULL!	#NULL!	-31.5	-50.1	4.1	-3.6
3	55	2	1	1	25.4	-11.2	36.6	31.7	0.4	31.3	36.8	24.6	12.2	28.4	24.8	3.6	35.8	24.4	#NULL!	#NULL!	5.3	8.6	9	8	9	9	6	6	7	6	1	1	1	1	36.6	12.2	31.3	3.6
3	55	2	2	1	24	-11.8	35.8	29.5	2.1	27.4	35.2	28.1	7.1	27.7	26.1	1.6	39.9	24	8.4	5.5	#NULL!	#NULL!	#NULL!	#NULL!	#NULL!	#NULL!	#NULL!	#NULL!	#NULL!	#NULL!	#NULL!	#NULL!	#NULL!	#NULL!	35.8	7.1	27.4	1.6
4	55	2	1	1	22.1	3.8	18.3	23.3	-9.7	33	15.3	21.1	-5.8	22.9	25.2	-2.3	17.3	34.9	#NULL!	#NULL!	14.7	3.5	7	9	7	9	5	5	5	5	2	2	1	1	18.3	-5.8	33	-2.3
4	55	2	2	1	15.9	3.9	19.8	26	-10.5	36.5	15.4	18.1	-2.7	23.2	30.2	-7	14.2	40.7	17.5	4.3	#NULL!	#NULL!	#NULL!	#NULL!	#NULL!	#NULL!	#NULL!	#NULL!	#NULL!	#NULL!	#NULL!	#NULL!	#NULL!	#NULL!	19.8	-2.7	36.5	-7
5	100	2	1	1	2.4	18.2	-15.8	12	3.5	8.5	-34.7	18.8	-15.9	13.4	12.1	1.3	0.6	8.6	#NULL!	#NULL!	24.3	17.2	4	6	4	6	4	4	4	6	1	3	1	2	-15.8	-15.9	8.5	1.3
5	100	2	2	1	8	19.2	-11.2	10.3	1.7	8.5	11.2	24.3	-13.1	6.6	19.4	-12.8	5.1	17.7	2.7	0.3	#NULL!	#NULL!	#NULL!	#NULL!	#NULL!	#NULL!	#NULL!	#NULL!	#NULL!	#NULL!	#NULL!	#NULL!	#NULL!	#NULL!	-11.2	-13.1	8.5	-12.8
6	56	1	1	2	11.7	-3.3	15	9.8	3.5	6.3	6	12.6	-6.6	-10.1	19.9	-30	15.9	16.4	#NULL!	#NULL!	8.7	23.4	7	6	7	6	5	3	5	2	1	1	3	3	6.3	-30	15	-6.6
6	56	1	2	2	11.3	0.2	11.1	5.6	3.5	2.1	6.6	11.8	-5.2	-12.1	15.3	-27.3	11.6	11.8	9	22.1	#NULL!	#NULL!	#NULL!	#NULL!	#NULL!	#NULL!	#NULL!	#NULL!	#NULL!	#NULL!	#NULL!	#NULL!	#NULL!	#NULL!	2.1	-27.3	11.1	-5.2
7	30	1	1	1	14	-9.7	23.7	1.8	-3	4.8	15.2	21	-5.8	1.8	7.6	9.4	30.7	10.6	#NULL!	#NULL!	18.9	0	8	6	8	6	5	5	5	6	3	2	1	1	23.7	-5.8	4.8	9.4
7	30	1	2	1	18.1	-9.4	27.5	0.5	-3.7	4.2	15	20.1	-5.1	-3.8	1.1	-4.8	29.5	4.8	23.3	0.3	#NULL!	#NULL!	#NULL!	#NULL!	#NULL!	#NULL!	#NULL!	#NULL!	#NULL!	#NULL!	#NULL!	#NULL!	#NULL!	#NULL!	27.5	-5.1	4.2	-4.8
8	103	2	1	1	14.8	-17.7	32.5	16.4	-11.3	27.7	7.3	9.1	-1.8	17.4	16	1.4	26.8	27.3	#NULL!	#NULL!	7.8	0.4	7	9	9	8	5	4	5	6	2	1	1	1	32.5	-1.8	27.7	1.4
8	103	2	2	1	-1.3	-18.2	16.9	16.7	-15	31.7	1	1.1	-2.1	9.3	20.4	-11.1	19.3	35.4	16.8	9	#NULL!	#NULL!	#NULL!	#NULL!	#NULL!	#NULL!	#NULL!	#NULL!	#NULL!	#NULL!	#NULL!	#NULL!	#NULL!	#NULL!	16.9	-2.1	31.7	-11.1
9	98	2	1	2	5.8	-3	8.8	18	-9.1	27.1	2.9	13.4	-10.5	14.4	12.3	2.1	16.4	21.4	#NULL!	#NULL!	11.3	12.6	6	8	6	8	5	5	4	6	2	2	1	2	27.1	2.1	8.8	-10.5
9	98	2	2	2	6.8	-2.7	9.5	10.2	-10	20.2	0.7	10.2	-9.5	12.7	13.4	-0.7	12.9	23.4	10.7	8.8	#NULL!	#NULL!	#NULL!	#NULL!	#NULL!	#NULL!	#NULL!	#NULL!	#NULL!	#NULL!	#NULL!	#NULL!	#NULL!	#NULL!	20.2	-0.7	9.5	-9.5
10	61	1	1	2	3.2	-10.5	13.7	16.2	-3.7	19.9	2.7	3.8	-1.1	13.7	7.6	6.1	14.3	11.3	#NULL!	#NULL!	6.2	7.2	7	6	7	7	5	6	5	6	1	1	1	1	19.9	6.1	13.7	-1.1
10	61	1	2	2	-2.2	-12.8	10.6	11.6	-3.6	8	1.6	0.6	-1	11.1	9.6	1.4	13.4	13.2	2.6	0.4	#NULL!	#NULL!	#NULL!	#NULL!	#NULL!	#NULL!	#NULL!	#NULL!	#NULL!	#NULL!	#NULL!	#NULL!	#NULL!	#NULL!	8	1.4	10.6	-1
